# Supplementary material for: Octopus vulgaris Exhibits Interindividual Differences in Behavioural and Problem-Solving Performance
Source: Biology (Basel). 2023 Dec 4;12(12):1487. doi: 10.3390/biology12121487 (PMC10740590; doi:10.3390/biology12121487)
Supplement: Supplementary file 1 [file biology-12-01487-s001.zip]

Archive with 1 entries (1 files):
- biology-2716437-supplementary.pdf
